# Supplementary material for: Pre-Exposure Prophylaxis (PrEP) Adherence Questionnaire: Psychometric Validation among Sexually Transmitted Infection Patients in China
Source: Int J Environ Res Public Health. 2021 Oct 19;18(20):10980. doi: 10.3390/ijerph182010980 (PMC8535751; doi:10.3390/ijerph182010980)
Supplement: Supplementary file 1 [file ijerph-18-10980-s001.zip]

Archive with 1 entries (1 files):
- ijerph-1341516-supplementary.pdf
